# Supplementary material for: Identifying the Spatial Imbalance in the Supply and Demand of Cultural Ecosystem Services
Source: Int J Environ Res Public Health. 2022 May 30;19(11):6661. doi: 10.3390/ijerph19116661 (PMC9180195; doi:10.3390/ijerph19116661)
Supplement: Supplementary file 1 [file ijerph-19-06661-s001.zip]

Archive with 1 entries (1 files):
- ijerph-1712488-supplementary.pdf
